# Supplementary material for: Comprehensive serum glycopeptide spectrum analysis with machine learning for non-invasive early detection of gastrointestinal cancers
Source: Comput Struct Biotechnol J. 2025 Nov 1;27:4792–801. doi: 10.1016/j.csbj.2025.10.067 (PMC12636384; doi:10.1016/j.csbj.2025.10.067)
Supplement: Supplementary file 2 — Supplementary material [file mmc2.xlsx]

## Sheet: XGBoost
		No01	No02	No03	No04	No05	No06	No07	No08	No09	No10	No11	No12	No12	No13	No14	No15	No16	No17	No18
Parameter	Max_depth	6	6	6	6	8	4	3	5	4	4	4	4	4	4	4	4	4	4	4
	Test_Size	0.3	0.3	0.3	0.3	0.3	0.3	0.3	0.3	0.3	0.3	0.3	0.3	0.3	0.3	0.3	0.3	0.3	0.3	0.3
	Learning_rate	0.1	0.1	0.1	0.1	0.1	0.1	0.1	0.1	0.05	0.2	0.1	0.1	0.1	0.1	0.1	0.1	0.1	0.1	0.1
	Num_boost_round	300	300	300	300	300	300	300	300	300	300	200	400	300	300	300	300	300	300	300
	Subsample	0.8	0.8	0.8	0.8	0.8	0.8	0.8	0.8	0.8	0.8	0.8	0.8	0.8	0.8	0.7	0.9	0.6	0.8	0.8
	Colsample_bytree	0.8	0.8	0.8	0.8	0.8	0.8	0.8	0.8	0.8	0.8	0.8	0.8	0.8	0.8	0.7	0.9	0.6	0.8	0.8
	Early_stopping_rounds	10	10	10	10	10	10	10	10	10	10	10	10	10	10	10	10	10	20	5
	N_estimator	1000	1000	1000	1000	1000	1000	1000	1000	1000	1000	1000	1000	2000	500	1000	1000	1000	1000	1000
	PCA	30	50	100	200	100	100	100	100	100	100	100	100	100	100	100	100	100	100	100
Accuracy	No 01	0.919	0.919	0.919	0.892	0.913	0.919	0.904	0.898	0.919	0.91	0.919	0.928	0.925	0.913	0.907	0.895	0.925	0.937	0.94
	No 02	0.931	0.91	0.907	0.895	0.877	0.919	0.928	0.91	0.919	0.898	0.892	0.916	0.898	0.892	0.907	0.907	0.925	0.925	0.919
	No 03	0.877	0.898	0.922	0.925	0.928	0.949	0.931	0.907	0.886	0.895	0.889	0.898	0.883	0.931	0.937	0.907	0.913	0.934	0.898
	No 04	0.868	0.913	0.913	0.91	0.907	0.943	0.913	0.916	0.922	0.916	0.907	0.904	0.919	0.928	0.928	0.943	0.928	0.913	0.919
	No 05	0.883	0.907	0.895	0.91	0.916	0.925	0.904	0.937	0.916	0.91	0.904	0.874	0.934	0.877	0.916	0.889	0.901	0.919	0.889
	No 06	0.886	0.913	0.91	0.919	0.898	0.919	0.901	0.916	0.889	0.904	0.886	0.907	0.904	0.919	0.895	0.868	0.91	0.913	0.922
	No 07	0.925	0.865	0.91	0.878	0.874	0.919	0.925	0.904	0.91	0.916	0.913	0.916	0.922	0.892	0.916	0.892	0.895	0.904	0.937
	No 08	0.889	0.913	0.904	0.916	0.928	0.909	0.91	0.901	0.91	0.916	0.916	0.922	0.916	0.913	0.913	0.901	0.916	0.901	0.913
	No 09	0.919	0.928	0.889	0.922	0.892	0.925	0.922	0.934	0.934	0.88	0.913	0.898	0.889	0.907	0.922	0.901	0.919	0.907	0.919
	No 10	0.913	0.916	0.928	0.922	0.898	0.898	0.892	0.907	0.913	0.94	0.928	0.91	0.916	0.91	0.898	0.901	0.889	0.898	0.904
	Average	0.901	0.9082	0.9097	0.9089	0.9031	0.9225	0.913	0.913	0.9118	0.9085	0.9067	0.9073	0.9106	0.9082	0.9139	0.9004	0.9121	0.9151	0.916

## Sheet: Neural_Networ
		No01	No02	No03	No04	No05	No06	No07	No08	No09	No10
Parameter	Batch_size	32	32	32	32	32	64	16	16	16	16
	Validation_split	0.2	0.1	0.05	0.01	0.05	0.05	0.05	0.05	0.05	0.05
	Epochs	50	50	50	50	100	50	50	50	50	50
	Test_size	0.3	0.3	0.3	0.3	0.3	0.3	0.3	0.3	0.3	0.3
	PCA	100	100	100	100	100	100	100	200	50	Non
Accuracy	No 01	0.925	0.925	0.928	0.94	0.916	0.901	0.925	0.937	0.931	0.916
	No 02	0.904	0.922	0.928	0.94	0.919	0.943	0.916	0.919	0.937	0.91
	No 03	0.913	0.934	0.922	0.946	0.922	0.919	0.958	0.934	0.904	0.925
	No 04	0.922	0.931	0.919	0.928	0.934	0.919	0.931	0.931	0.907	0.922
	No 05	0.919	0.925	0.94	0.895	0.934	0.904	0.958	0.925	0.916	0.904
	No 06	0.907	0.913	0.931	0.94	0.943	0.928	0.94	0.925	0.904	0.94
	No 07	0.94	0.934	0.931	0.925	0.94	0.922	0.943	0.925	0.934	0.925
	No 08	0.925	0.925	0.952	0.916	0.922	0.907	0.946	0.931	0.91	0.952
	No 09	0.916	0.919	0.955	0.901	0.916	0.904	0.919	0.925	0.913	0.94
	No 10	0.922	0.919	0.931	0.928	0.925	0.943	0.925	0.928	0.943	0.907
	Average	0.9193	0.9247	0.9337	0.9259	0.9271	0.919	0.9361	0.928	0.9199	0.9241
