# Supplementary material for: Comprehensive serum glycopeptide spectrum analysis with machine learning for non-invasive early detection of gastrointestinal cancers
Source: Comput Struct Biotechnol J. 2025 Nov 1;27:4792–801. doi: 10.1016/j.csbj.2025.10.067 (PMC12636384; doi:10.1016/j.csbj.2025.10.067)
Supplement: Supplementary file 3 — Supplementary material [file mmc3.zip]

Archive with 1 entries (1 files):
- Additional file 3 NeuralNetwork_TwoClass_Final.py
