# Supplementary material for: Comprehensive serum glycopeptide spectrum analysis with machine learning for non-invasive early detection of gastrointestinal cancers
Source: Comput Struct Biotechnol J. 2025 Nov 1;27:4792–801. doi: 10.1016/j.csbj.2025.10.067 (PMC12636384; doi:10.1016/j.csbj.2025.10.067)
Supplement: Supplementary file 4 — Supplementary material [file mmc4.zip › Additional file 4 NeuralNetwork_CancerTypes_Final.py]

import numpy as np
import pandas as pd
import tensorflow as tf
from tensorflow.keras.models import Sequential
from tensorflow.keras.layers import Dense, Dropout
from sklearn.model_selection import train_test_split
from sklearn.preprocessing import StandardScaler, LabelEncoder
from sklearn.decomposition import PCA
from sklearn.metrics import accuracy_score, confusion_matrix
from tensorflow.keras.utils import to_categorical
import matplotlib.pyplot as plt
import seaborn as sns

# データの読み込み
data = pd.read_csv(r"E:\03_Paper\22_Cancer_Pannel\01_Raw Data\02_CSV\CancerPanel03.csv")

# サンプル名を保存
sample_names = data.iloc[590:1108, 0]

# データの前処理
X = data.iloc[590:1108, 3:]  # 特徴量の選択
y = data['Patient diagnosis'].iloc[590:1108]  # 目標変数

# ラベルのエンコード
label_encoder = LabelEncoder()
y_encoded = label_encoder.fit_transform(y)
y_encoded = to_categorical(y_encoded)  # one-hot エンコーディング


# データのスケーリング
scaler = StandardScaler()
X_scaled = scaler.fit_transform(X)

# 最初の11の特徴量を保持
X_important = X_scaled[:, :11]

# 残りの特徴量にPCA適用
pca = PCA(n_components=50)  # 適当な成分数を選択
X_pca = pca.fit_transform(X_scaled[:, 11:])

# 特徴量の結合
X_final = np.concatenate([X_important, X_pca], axis=1)

# データの分割（サンプル名も一緒に分割）
X_train, X_test, y_train, y_test, names_train, names_test = train_test_split(
    X_final, y_encoded, sample_names, test_size=0.3, random_state=None)

# モデルの定義
model = Sequential([
    Dense(128, activation='relu', input_shape=(X_train.shape[1],)),
    Dropout(0.5),
    Dense(64, activation='relu'),
    Dropout(0.5),
    Dense(3, activation='softmax')
])

# モデルのコンパイル
model.compile(optimizer='adam', loss='categorical_crossentropy', metrics=['accuracy'])

# モデルの訓練
history = model.fit(X_train, y_train, epochs=50, batch_size=32, validation_split=0.05, verbose=1)

# テストデータでの評価
y_pred_prob = model.predict(X_test)
y_pred = np.argmax(y_pred_prob, axis=1)
y_test_argmax = np.argmax(y_test, axis=1)

# 正確性とコンフュージョンマトリックスの計算
accuracy = accuracy_score(y_test_argmax, y_pred)
cm = confusion_matrix(y_test_argmax, y_pred)
print("Accuracy: {:.2f}%".format(accuracy * 100))

# コンフュージョンマトリックスの可視化
plt.figure(figsize=(10, 7))
sns.heatmap(cm, annot=True, fmt="d", cmap="Blues")
plt.xlabel('Predicted Labels')
plt.ylabel('True Labels')
plt.title('Confusion Matrix')
plt.show()

# 学習曲線の表示
plt.plot(history.history['accuracy'], label='train')
plt.plot(history.history['val_accuracy'], label='validation')
plt.title('Model accuracy')
plt.ylabel('Accuracy')
plt.xlabel('Epoch')
plt.legend(loc='upper left')
plt.show()

# 結果の関連付け
results = pd.DataFrame({
    'Sample Name': names_test,
    'Predicted Probability Class 1': y_pred_prob[:, 0],
    'Predicted Probability Class 2': y_pred_prob[:, 1],
    'Predicted Probability Class 3': y_pred_prob[:, 2],
    'Predicted Class': y_pred
})

# results DataFrameをCSVファイルに保存
results.to_csv(r"E:\03_Paper\22_Cancer_Pannel\05_AI_Results\01_CRC\03_Species\Results10.csv", index=False)
